# Supplementary material for: Glycolysis Combined with Core Pluripotency Factors to Promote the Formation of Chicken Induced Pluripotent Stem Cells
Source: Animals (Basel). 2021 Feb 6;11(2):425. doi: 10.3390/ani11020425 (PMC7915628; doi:10.3390/ani11020425)
Supplement: Supplementary file 1 [file animals-11-00425-s001.zip]

Archive with 4 entries (2 files):
- animals-1076207-suppl-final/
- animals-1076207-suppl-final/Supplemental Materials/
- animals-1076207-suppl-final/Supplemental Materials/Supplemental Material 1-Schematic diagram of Oct4, Sox2, Nanog and Lin28 (OSNL) overexpression vectors framework.docx
- animals-1076207-suppl-final/Supplemental Materials/Supplemental Material 2-OCT4, SOX2, NANOG (OSN) binding sites on the flanking DNA region of glycolysis gene promoter.docx
